# Supplementary material for: Predicting immune responsiveness in ER-positive breast cancer for personalized therapy: a population-based study
Source: NPJ Precis Oncol. 2025 Jul 23;9:250. doi: 10.1038/s41698-025-01035-z (PMC12287262; doi:10.1038/s41698-025-01035-z)
Supplement: Supplementary file 2 — Supplementary DataS1 [file 41698_2025_1035_MOESM2_ESM.xlsx]

## Sheet: Sheet1
Supplementary Data S1. Demographics of the JK biobank cohort with known ER, RT, and IBTR status before imputations
Variable	Category	No RT	RT	All	P value	No RT	RT	All	P value	No RT	RT	All	P value
Axillary status	No palpable lymph nodes	100 (91.7%)	215 (91.5%)	315 (91.6%)		14 (93.3%)	48 (82.8%)	62 (86.1%)		114 (91.9%)	263 (89.8%)	377 (90.4%)
	Mobile lymph nodes	7 (6.4%)	20 (8.5%)	27 (7.8%)		0 (0%)	10 (15.1%)	10 (13.9%)		7 (5.6%)	30 (10.2%)	37 (8.9%)
	Fixed lymph nodes	1 (0.9%)	0 (0%)	1 (0.3%)		0 (0%)	0 (0%)	0 (0%)		1 (0.8%)	0 (0%)	1 (0.2%)	0.0799
	Missing	1 (0.9%)	0 (0%)	1 (0.3%)	0.343	1 (6.7%)	10 (17.2%)	10 (13.7%)	0.193	2 (1.6%)	0 (0%)	2 (0.5%)
Axillary surgery	No	44 (40.4%)	16 (6.8%)	60 (17.4%)		7 (46.7%)	2 (3.4%)	9 (12.3%)		51 (41.1%)	18 (6.1%)	69 (16.5%)
	Yes	65 (59.6%)	219 (93.2%)	284 (82.6%)	<0.01	8 (53.3%)	56 (96.6%)	64 (87.7%)	<0.01	73 (58.9%)	275 (93.9%)	348 (83.5%)	<0.01
	Missing	0 (0%)	0 (0%)	0 (0%)		0 (0%)	0 (0%)	0 (0%)		0 (0%)	0 (0%)	0 (0%)
ER status	Positive	109 (100%)	235 (100%)	344 (100%)		0 (0%)	0 (0%)	0 (0%)		109 (87.9%)	235 (80.2%)	344 (82.5%)
	Negative	0 (0%)	0 (0%)	0 (0%)	1	15 (100%)	58 (100%)	73 (100%)	1	15 (12.1%)	58 (19.8%)	73 (17.5%)	0.0669
	Missing	0 (0%)	0 (0%)	0 (0%)		0 (0%)	0 (0%)	0 (0%)		0 (0%)	0 (0%)	0 (0%)
PgR status	Positive	84 (77.1%)	174 (74%)	258 (75%)		2 (13.3%)	3 (5.2%)	5 (6.8%)		86 (69.4%)	177 (60.4%)	263 (63.1%)
	Negative	24 (22%)	61 (26%)	85 (24.7%)		13 (86.7%)	55 (94.8%)	68 (93.2%)	0.271	37 (29.8%)	116 (39.6%)	153 (36.7%)	0.0749
	Missing	1 (0.9%)	0 (0%)	1 (0.3%)	0.502	0 (0%)	0 (0%)	0 (0%)		1 (0.8%)	0 (0%)	1 (0.2%)
Endocrine therapy	No	37 (33.9%)	106 (45.1%)	143 (41.6%)		10 (66.7%)	47 (81%)	57 (78.1%)		47 (37.9%)	153 (52.2%)	200 (48%)
	Yes	69 (63.3%)	123 (52.3%)	192 (55.8%)		4 (26.7%)	11 (19%)	15 (20.5%)		73 (58.9%)	134 (45.7%)	207 (49.6%)	0.0122
	Missing	3 (2.8%)	6 (2.6%)	9 (2.6%)	0.0576	1 (6.7%)	0 (0%)	1 (1.4%)	0.471	4 (3.2%)	6 (2%)	10 (2.4%)
Chemotherapy	No	98 (89.9%)	151 (64.3%)	249 (72.4%)		8 (53.3%)	14 (24.1%)	22 (30.1%)		106 (85.5%)	165 (56.3%)	271 (65%)
	Yes	11 (10.1%)	83 (35.3%)	94 (27.3%)	<0.01	7 (46.7%)	44 (75.9%)	51 (69.9%)	0.0545	18 (14.5%)	127 (43.3%)	145 (34.8%)	<0.01
	Missing	0 (0%)	0 (0%)	0 (0%)		0 (0%)	0 (0%)	0 (0%)		0 (0%)	0 (0%)	0 (0%)
Histological grade	1	17 (15.6%)	41 (17.4%)	58 (16.9%)		1 (6.7%)	1 (1.7%)	2 (2.7%)		18 (14.5%)	42 (14.3%)	60 (14.4%)
	2	45 (41.3%)	95 (40.4%)	140 (40.7%)		2 (13.3%)	12 (20.7%)	14 (19.2%)		47 (37.9%)	107 (36.5%)	154 (36.9%)
	3	20 (18.3%)	60 (25.5%)	80 (23.3%)		8 (53.3%)	35 (60.3%)	43 (58.9%)		28 (22.6%)	95 (32.4%)	123 (29.5%)	0.318
	Missing	27 (24.8%)	39 (16.6%)	66 (19.2%)	0.533	4 (26.7%)	10 (17.2%)	14 (19.2%)	0.417	31 (25%)	49 (16.7%)	80 (19.2%)
Radical surgery	No	8 (7.3%)	10 (4.3%)	18 (5.2%)		1 (6.7%)	2 (3.4%)	3 (4.1%)		9 (7.3%)	12 (4.1%)	21 (5%)
	Yes	82 (75.2%)	209 (88.9%)	291 (84.6%)		12 (80%)	48 (82.8%)	60 (82.2%)		94 (75.8%)	257 (87.7%)	351 (84.2%)	0.132
	Missing	19 (17.4%)	16 (6.8%)	35 (10.2%)	0.18	2 (13.3%)	8 (13.8%)	10 (13.7%)	0.506	21 (16.9%)	24 (8.2%)	45 (10.8%)
Subtype	LumA	49 (45%)	116 (49.4%)	165 (48%)		0 (0%)	0 (0%)	0 (0%)		49 (39.5%)	116 (39.6%)	165 (39.6%)
	LumB	28 (25.7%)	68 (28.9%)	96 (27.9%)		0 (0%)	0 (0%)	0 (0%)		28 (22.6%)	68 (23.2%)	96 (23%)
	HER2	4 (3.7%)	14 (6%)	18 (5.2%)		5 (33.3%)	12 (20.7%)	17 (23.3%)		9 (7.3%)	26 (8.9%)	35 (8.4%)
	Non-luminal	0 (0%)	0 (0%)	0 (0%)	0.868	10 (66.7%)	46 (79.3%)	56 (76.7%)	0.318	10 (8.1%)	46 (15.7%)	56 (13.4%)	0.364
	Missing	28 (25.7%)	37 (15.7%)	65 (18.9%)		0 (0%)	0 (0%)	0 (0%)		28 (22.6%)	37 (12.6%)	65 (15.6%)
IBTR status	No event	11 (10.1%)	71 (30.2%)	82 (23.8%)		2 (13.3%)	22 (37.9%)	24 (32.9%)		13 (10.5%)	93 (31.7%)	106 (25.4%)
	Event	30 (27.5%)	41 (17.4%)	71 (20.6%)		6 (40%)	5 (8.6%)	11 (15.1%)		36 (29%)	46 (15.7%)	82 (19.7%)
	Competing risk	68 (62.4%)	123 (52.3%)	191 (55.5%)	0.00582	7 (46.7%)	31 (53.4%)	38 (52.1%)	0.64	75 (60.5%)	154 (52.6%)	229 (54.9%)	0.00546
	Missing	0 (0%)	0 (0%)	0 (0%)		0 (0%)	0 (0%)	0 (0%)		0 (0%)	0 (0%)	0 (0%)
Age	Median (SD)	71 (11.69)	54 (11.44)	59 (12.62)	<0.01	64 (12.51)	50 (11.02)	52 (11.97)	0.00871	71 (11.83)	53 (11.41)	58 (12.63)	<0.01
Size	Median (SD)	21 (11.87)	20 (10.42)	21 (10.88)	0.459	23 (12.03)	25 (11.6)	25 (11.66)	0.42	22 (11.84)	21 (10.79)	21 (11.09)	0.906
Number of positive lymph nodes	Median (SD)	0 (3.95)	1 (3.26)	1 (3.43)	0.00929	0.5 (1.36)	0 (4.64)	0 (4.37)	0.589	0 (3.75)	1 (3.58)	1 (3.61)	0.00982
Follow-up time	Median (SD)	5.86 (5.67)	10.25 (6.62)	9.21 (6.52)	<0.01	3.85 (7.65)	5.48 (7.76)	5.06 (7.7)	0.474	5.79 (5.9)	9.88 (6.9)	8.77 (6.75)	<0.01
Table of the 416 tumors with known estrogen receptor (ER), radiotherapy (RT), and ipsilateral breast tumor recurrence (IBTR) status. ER status was imputed for 10 additional patients and RT imputed for 2 additional patients resulting in a total of 428 included patients post-imputation included for analysis. Refer to Methods and Table S3 for imputations.
