# Supplementary material for: Predicting immune responsiveness in ER-positive breast cancer for personalized therapy: a population-based study
Source: NPJ Precis Oncol. 2025 Jul 23;9:250. doi: 10.1038/s41698-025-01035-z (PMC12287262; doi:10.1038/s41698-025-01035-z)
Supplement: Supplementary file 3 — Supplementary DataS2 [file 41698_2025_1035_MOESM3_ESM.xlsx]

## Sheet: Sheet1
Supplementary Data S2. Imputed values for the JK biobank cohort
Variable	Category	Imputed Values
Tumor Size		9 imputed, Median: 18 (3.9)
Number of Positive Lymph Nodes		91 imputed, Median: 1 (2.34)
S phase		249 imputed, Median: 0.162 (37.94)
Year of Diagnosis		No imputation
Chemotherapy	Yes	1 (50% of 2 imputed)
Chemotherapy	No	1 (50% of 2 imputed)
Endocrine	Yes	6 (50% of 12 imputed)
Endocrine	No	6 (50% of 12 imputed)
Histological Grade	1	20 (22.7% of 88 imputed)
Histological Grade	2	39 (44.3% of 88 imputed)
Histological Grade	3	29 (33% of 88 imputed)
Axillary surgery	Yes	No imputation
Axillary surgery	No	No imputation
Axillary status	No palpable lymph nodes	2 (66.7% of 3 imputed)
Axillary status	Mobile lymph nodes	1 (33.3% of 3 imputed)
Axillary status	Fixed lymph nodes	0 (0% of 3 imputed)
ER status	Positive	10 (100% of 10 imputed)
ER status	Negative	0 (0% of 10 imputed)
PgR status	Positive	10 (90.9% of 11 imputed)
PgR status	Negative	1 (9.1% of 11 imputed)
Radical Surgery	Yes	40 (81.6% of 49 imputed)
Radical Surgery	No	9 (18.4% of 49 imputed)
Radiotherapy	Yes	3 (75% of 4 imputed)
Radiotherapy	No	1 (25% of 4 imputed)
Missing values for continuous variables were imputed with the mice package using the Multivariate Imputation by Chained Equations (MICE) framework. A total of conducted over 10 iterations were run to ensure convergence, and a single imputed dataset was used for downstream analysis. using pPredictive mean matching (PMM) was applied for continuous variables, while logistic regression was used for b…
