# Supplementary material for: Predicting immune responsiveness in ER-positive breast cancer for personalized therapy: a population-based study
Source: NPJ Precis Oncol. 2025 Jul 23;9:250. doi: 10.1038/s41698-025-01035-z (PMC12287262; doi:10.1038/s41698-025-01035-z)
Supplement: Supplementary file 4 — Supplementary DataS3 [file 41698_2025_1035_MOESM4_ESM.xlsx]

## Sheet: Sheet1
Supplementary Data S3. Concordance between pathological (columns) subtypes and PAM50-defined (rows) subtypes
	LumA	LumB	HER2	Non-luminal
Basal	1 (0.5%)	4 (3.1%)	0 (0%)	48 (84.2%)
Her2	0 (0%)	0 (0%)	36 (100%)	0 (0%)
LumA	140 (64.2%)	44 (33.8%)	0 (0%)	1 (1.8%)
LumB	54 (24.8%)	75 (57.7%)	0 (0%)	2 (3.5%)
Normal	23 (10.6%)	7 (5.4%)	0 (0%)	6 (10.5%)
Total	218	130	36	57
HER2 status was determined using PAM50 for pathological subtypes. Non-luminal subtype was defined as ER-negative and HER2-negative with any histological grade and PgR status. Pathological subtypes were used for all analyses.
