# Supplementary material for: Predicting immune responsiveness in ER-positive breast cancer for personalized therapy: a population-based study
Source: NPJ Precis Oncol. 2025 Jul 23;9:250. doi: 10.1038/s41698-025-01035-z (PMC12287262; doi:10.1038/s41698-025-01035-z)
Supplement: Supplementary file 5 — Supplementary DataS4 [file 41698_2025_1035_MOESM5_ESM.xlsx]

## Sheet: Sheet1
Supplementary Data S4. Uni- and multivariable analysis of the risk of ipsilateral breast tumor recurrence in the whole JK biobank cohort
Variable	Univariable		Multivariable
	HR (CI 95%)	P value	HR (CI 95%)	P value
Immunescore	1.02 (95% CI: 0.76-1.36)	0.896	1.05 (95% CI: 0.75-1.47)	0.762
ProliferativeIndex	1.47 (95% CI: 1.12-1.92)	0.005	1.37 (95% CI: 0.94-2)	0.102
Immunescore x ProliferativeIndex interaction	0.63 (95% CI: 0.47-0.84)	0.001	0.61 (95% CI: 0.43-0.87)	0.004
RT yes vs no	0.34 (95% CI: 0.2-0.57)	<0.001	0.32 (95% CI: 0.19-0.55)	<0.001
Radical surgery	0.25 (95% CI: 0.12-0.51)	<0.001	0.38 (95% CI: 0.17-0.85)	0.018
Tumor size (mm)	1.03 (95% CI: 1.01-1.04)	0.004	1.02 (95% CI: 1-1.05)	0.017
Luminal B vs Luminal A	2.11 (95% CI: 1.17-3.81)	0.014	1.54 (95% CI: 0.78-3.06)	0.215
HER2 vs Luminal A	4.35 (95% CI: 2.05-9.26)	<0.001	3.61 (95% CI: 1.5-8.72)	0.004
Non-luminal vs Luminal A	0.93 (95% CI: 0.32-2.71)	0.895	1.06 (95% CI: 0.29-3.82)	0.935
Systemic treatment yes vs no	0.74 (95% CI: 0.43-1.25)	0.261	0.53 (95% CI: 0.3-0.95)	0.033
Histological grade 2 vs 1	1.49 (95% CI: 0.67-3.29)	0.325
Histological grade 3 vs 1	2.07 (95% CI: 0.93-4.62)	0.074
Number of positive lymph nodes	1.03 (95% CI: 0.94-1.12)	0.537
PgR negative vs positive	1.27 (95% CI: 0.75-2.16)	0.373
Endocrine treatment yes vs no	0.79 (95% CI: 0.47-1.33)	0.38
Chemotherapy yes vs no	0.81 (95% CI: 0.46-1.42)	0.457
Age (years)	1 (95% CI: 0.98-1.02)	0.793
Analysis including both ER-positive and ER-negative tumors from the JK biobank cohort. The interaction between Immunescore and ProliferativeIndex was significant in both univariable and multivariable analysis. PgR= Progesterone receptor.
