# Supplementary material for: Predicting immune responsiveness in ER-positive breast cancer for personalized therapy: a population-based study
Source: NPJ Precis Oncol. 2025 Jul 23;9:250. doi: 10.1038/s41698-025-01035-z (PMC12287262; doi:10.1038/s41698-025-01035-z)
Supplement: Supplementary file 6 — Supplementary DataS5 [file 41698_2025_1035_MOESM6_ESM.xlsx]

## Sheet: Sheet1
Supplementary Data S5. Flexible parametrics model for unirradiated patients with ER-positive tumors from the JK biobank cohort
	Estimate	Std. Error	z value	P value
(Intercept)	-5.31908620794627	1.43766	-3.69983	<0.01
Immunescore	0.0391637777227179	0.267494	0.14641	0.883598
ProliferativeIndex	0.258648639045691	0.242848	1.06507	0.286846
as.factor(Radical)Yes vs No	-1.28220943823102	0.674166	-1.90192	0.0571818
Propensity Score	1.37738139502138	0.911045	1.51187	0.130567
nsx(log(time_IBTR), df = 4)1	4.32797931438533	1.29065	3.35334	<0.01
nsx(log(time_IBTR), df = 4)2	4.00235917058458	0.931542	4.29649	<0.01
nsx(log(time_IBTR), df = 4)3	6.53338291050579	2.33661	2.7961	0.0051724
nsx(log(time_IBTR), df = 4)4	4.43253777352985	0.798933	5.54808	<0.01
Immunescore:ProliferativeIndex	-0.696514130967325	0.307578	-2.26451	0.0235427
Flexible parametrics model for unirradiated patients with ER-positive tumors used to create predicted cumulative incidence curves for unirradiated patients in Figure 2. Backwards stepwise selection was performed starting with the covariates subtype, systemic treatment, radical surgery, tumor size, number of positive lymph nodes, PgR, and age. In addition, the curves for irradiated and unirradiate…
