# Supplementary material for: Predicting immune responsiveness in ER-positive breast cancer for personalized therapy: a population-based study
Source: NPJ Precis Oncol. 2025 Jul 23;9:250. doi: 10.1038/s41698-025-01035-z (PMC12287262; doi:10.1038/s41698-025-01035-z)
Supplement: Supplementary file 7 — Supplementary DataS6 [file 41698_2025_1035_MOESM7_ESM.xlsx]

## Sheet: Sheet1
Supplementary Data S6. Flexible parametrics model for irradiated patients with ER-positive tumors from the JK biobank cohort
	Estimate	Std. Error	z value	P value
(Intercept)	-6.54020931356089	1.29913	-5.03431	<0.01
Immunescore	0.135913973340872	0.174937	0.776932	0.437199
ProliferativeIndex	0.459739502764074	0.196988	2.33385	0.0196037
Size (mm)	0.0250229952441969	0.0122596	2.04109	0.0412415
as.factor(sys) Yes vs No	-0.862853376920314	0.342966	-2.51586	0.0118743
Propensity Score	0.877575538090223	1.1012	0.796928	0.425493
nsx(log(time_IBTR), df = 4)1	3.66913358630836	0.914612	4.01168	<0.01
nsx(log(time_IBTR), df = 4)2	3.67713624382634	0.71535	5.14033	<0.01
nsx(log(time_IBTR), df = 4)3	7.8832988210305	1.84384	4.27548	<0.01
nsx(log(time_IBTR), df = 4)4	4.02741572211969	0.510018	7.89661	<0.01
Immunescore:ProliferativeIndex	-0.415829924181676	0.201358	-2.06512	0.0389114
Flexible parametrics model for irradiated patients with ER-positive tumors used to create predicted cumulative incidence curves for unirradiated patients in Figure 2. Backwards stepwise selection was performed starting with the covariates subtype, systemic treatment, radical surgery, tumor size, number of positive lymph nodes, PgR, and age. In addition, the curves for irradiated and unirradiated …
