# Supplementary material for: Predicting immune responsiveness in ER-positive breast cancer for personalized therapy: a population-based study
Source: NPJ Precis Oncol. 2025 Jul 23;9:250. doi: 10.1038/s41698-025-01035-z (PMC12287262; doi:10.1038/s41698-025-01035-z)
Supplement: Supplementary file 8 — Supplementary DataS7 [file 41698_2025_1035_MOESM8_ESM.xlsx]

## Sheet: Sheet1
Supplementary Data S7. Gene set enrichment analysis of the S04 epithelial cell state
Description	p.adjust*	Type
response to virus	1.82033e-31	GO
defense response to virus	6.62647e-31	GO
defense response to symbiont	6.62647e-31	GO
positive regulation of cytokine production	6.8067e-21	GO
immune response-regulating signaling pathway	6.8067e-21	GO
regulation of innate immune response	2.20926e-20	GO
immune response-activating signaling pathway	7.05287e-20	GO
positive regulation of defense response	1.00961e-18	GO
response to type II interferon	1.67695e-17	GO
negative regulation of viral process	5.58741e-16	GO
Interferon alpha/beta signaling	1.06454e-20	Reactome
Interferon Signaling	1.27075e-17	Reactome
Interferon gamma signaling	4.58282e-11	Reactome
Signaling by Interleukins	5.56072e-11	Reactome
Antigen processing-Cross presentation	2.50775e-06	Reactome
Antiviral mechanism by IFN-stimulated genes	1.38499e-05	Reactome
ER-Phagosome pathway	3.56897e-05	Reactome
ISG15 antiviral mechanism	4.85573e-05	Reactome
Neutrophil degranulation	0.000188121	Reactome
Interleukin-10 signaling	0.000188121	Reactome
STAT1	158	Protein nodes
PTPRC	158	Protein nodes
CXCL10	142	Protein nodes
IRF8	140	Protein nodes
ITGB2	140	Protein nodes
TYROBP	130	Protein nodes
IRF1	126	Protein nodes
IFIH1	126	Protein nodes
MX1	122	Protein nodes
LCP2	116	Protein nodes
IRF8 22096565 ChIP-ChIP GC-B Human	2.87233e-23	TF
IRF1 21803131 ChIP-Seq MONOCYTES Human	2.96585e-23	TF
IRF8 22096565 ChIP-ChIP GC-B Mouse	4.20379e-20	TF
IRF8 27001747 Chip-Seq BMDM Mouse	4.85299e-18	TF
IRF8 21731497 ChIP-ChIP J774 Mouse	4.23603e-12	TF
MYB 26560356 Chip-Seq TH2 Human	6.79354e-11	TF
RELA 24523406 ChIP-Seq FIBROSARCOMA Human	1.296e-10	TF
SPI1 23547873 ChIP-Seq NB4 Human	1.8071e-09	TF
MECOM 23826213 ChIP-Seq KASUMI Mouse	2.32567e-09	TF
SMRT 22465074 ChIP-Seq MACROPHAGES Mouse	4.79384e-09	TF
Top enrichment results for the epithelial cell state S04 gene list as defined by the original EcoTyper paper. The table includes the top 10 GO, Reactome, protein nodes, and transcription factor motifs, respectively. P values were adjusted using the FDR method. Pathway enrichment analyses were performed for the S04 and S05 cell states using their respective gene sets using clusterProfiler (Gene On…
