# Supplementary material for: Predicting immune responsiveness in ER-positive breast cancer for personalized therapy: a population-based study
Source: NPJ Precis Oncol. 2025 Jul 23;9:250. doi: 10.1038/s41698-025-01035-z (PMC12287262; doi:10.1038/s41698-025-01035-z)
Supplement: Supplementary file 9 — Supplementary DataS8 [file 41698_2025_1035_MOESM9_ESM.xlsx]

## Sheet: Sheet1
Supplementary Data S8. Gene set enrichment analysis of the S05 epithelial cell state
Description	p.adjust	Type
digestive system process	6.88499e-07	GO
digestion	6.88499e-07	GO
epithelial structure maintenance	0.000628195	GO
maintenance of gastrointestinal epithelium	0.00171154	GO
tissue homeostasis	0.00696162	GO
anatomical structure homeostasis	0.00696162	GO
regulation of digestive system process	0.00906133	GO
glycoprotein biosynthetic process	0.00945047	GO
IRE1-mediated unfolded protein response	0.00945047	GO
response to unfolded protein	0.0113003	GO
Termination of O-glycan biosynthesis	0.000110404	Reactome
Defective GALNT3 causes HFTC	0.000175811	Reactome
Defective GALNT12 causes CRCS1	0.000175811	Reactome
Defective C1GALT1C1 causes TNPS	0.000177355	Reactome
O-linked glycosylation of mucins	0.000578389	Reactome
Dectin-2 family	0.000922029	Reactome
Aflatoxin activation and detoxification	0.00310998	Reactome
Synthesis of PC	0.0120443	Reactome
O-linked glycosylation	0.0120443	Reactome
Tight junction interactions	0.012236	Reactome
MUC1	44	Protein nodes
MAPK3	40	Protein nodes
ERBB2	38	Protein nodes
AGR2	34	Protein nodes
CLDN7	26	Protein nodes
MUC5B	26	Protein nodes
MUC13	26	Protein nodes
ST6GAL1	22	Protein nodes
GCNT3	22	Protein nodes
CLDN3	22	Protein nodes
SOX2 20726797 ChIP-Seq SW620 Human	1.77061e-17	TF
SOX2 27498859 Chip-Seq STOMACH Mouse	1.05862e-10	TF
GATA6 25053715 ChIP-Seq YYC3 Human	9.88326e-09	TF
FOXA2 19822575 ChIP-Seq HepG2 Human	1.03038e-08	TF
FOXA1 27197147 Chip-Seq ENDOMETRIOID-ADENOCARCINOMA Human	1.03038e-08	TF
GATA4 25053715 ChIP-Seq YYC3 Human	1.54276e-07	TF
TFAP2C 20629094 ChIP-Seq MCF-7 Human	4.6215e-07	TF
ZNF217 24962896 ChIP-Seq MCF-7 Human	5.81384e-06	TF
HNF4A 19822575 ChIP-Seq HepG2 Human	2.7225e-05	TF
RUNX1 27514584 Chip-Seq MCF-7 Human	4.40625e-05	TF
Top enrichment results for the epithelial cell state S05 gene list as defined by the original EcoTyper paper. The table includes the top 10 GO, Reactome, protein nodes, and transcription factor motifs, respectively. P values were adjusted using the FDR method. Pathway enrichment analyses were performed for the S04 and S05 cell states using their respective gene sets using clusterProfiler (Gene On…
