# Supplementary material for: Predicting immune responsiveness in ER-positive breast cancer for personalized therapy: a population-based study
Source: NPJ Precis Oncol. 2025 Jul 23;9:250. doi: 10.1038/s41698-025-01035-z (PMC12287262; doi:10.1038/s41698-025-01035-z)
Supplement: Supplementary file 10 — Supplementary DataS9 [file 41698_2025_1035_MOESM10_ESM.xlsx]

## Sheet: Sheet1
Supplementary Data S9. Differentially methylated genes for the S04 epithelial cell state in ER-positive tumors of the JK biobank cohort
logFC	AveExpr	t	adj.P.Val	B	Gene Name	Location	Methylation Site
-0.547936	0.602591	-13.2043	1.56861e-25	59.4222	B2M	Body	cg05475649
-0.644861	0.730808	-12.879	6.17634e-25	56.8779	STAT1	5'UTR;5'UTR	cg00676801
-0.381393	0.776994	-12.8713	6.17634e-25	56.8178	WDR75	Body	cg09775648
-0.470989	0.789418	-12.5688	3.98668e-24	54.4652	PSMB8	Body;Body	cg24898914
-0.678495	0.699885	-12.2114	3.6686e-23	51.7035	STAT1	5'UTR;5'UTR	cg14951497
-0.472691	0.776738	-11.7627	6.58803e-22	48.2664	PARP14	Body	cg01721555
-0.264946	0.671992	-11.7229	8.16918e-22	47.9634	RASSF1	TSS1500;TSS1500;Body;Body	cg05989693
-0.181238	0.867867	-11.1366	3.28851e-20	43.5389	KAZN	5'UTR;5'UTR;Body;Body;Body	cg03781451
-0.399723	0.700871	-10.8577	1.77214e-19	41.4618	PSMB8	TSS1500;TSS1500	cg02657012
0.288559	0.239604	10.821	2.2558e-19	41.1898	GABBR1	TSS1500;TSS1500	cg12061917
-0.223585	0.704788	-10.7166	4.16461e-19	40.418	HPCAL1	5'UTR;5'UTR	cg23728189
-0.376182	0.605098	-10.6992	4.60778e-19	40.2897	TAP1;PSMB8	Body;TSS1500	cg12253437
-0.280651	0.691207	-10.6007	8.37838e-19	39.5654	NLRC5	5'UTR	cg05723552
-0.337487	0.57787	-10.4552	2.03204e-18	38.4994	TAP1;PSMB8	Body;TSS1500	cg05693489
-0.39633	0.708232	-10.4306	2.36151e-18	38.3197	C5orf66	5'UTR	cg02117150
-0.938075	0.510346	-10.2888	5.627e-18	37.2882	B2M	Body	cg03425812
-0.289513	0.597378	-10.2373	7.6549e-18	36.9154	TAP1;PSMB8	Body;TSS1500	cg25384897
-0.460753	0.662689	-10.1472	1.31839e-17	36.2637			cg07862320
-0.327029	0.624159	-10.1271	1.48447e-17	36.1188	PSMB8;TAP1	TSS1500;3'UTR	cg19136673
-0.562894	0.678549	-10.0489	2.37806e-17	35.5567	PSMB8	Body;Body	cg00533183
-0.253164	0.815196	-10.042	2.46592e-17	35.5073	DHX35	TSS1500;TSS1500;TSS1500	cg22820282
-0.189767	0.872956	-10.0241	2.74898e-17	35.3785	ATXN7L1	Body;Body	cg06547017
-0.339917	0.612872	-9.91891	5.34773e-17	34.6257	TAP1;PSMB8	Body;TSS1500	cg02756056
-0.433349	0.732107	-9.84568	8.34315e-17	34.1037	RRM2	TSS1500;TSS1500	cg18623836
-0.316025	0.614748	-9.79261	1.15487e-16	33.7265	PSMB8	TSS1500;TSS1500	cg05697726
-0.32399	0.728162	-9.72191	1.78667e-16	33.2255	PARP12	Body	cg03873220
-0.846727	0.481656	-9.72131	1.79057e-16	33.2212	B2M	Body	cg12828896
-0.311251	0.627893	-9.69663	2.07575e-16	33.0467	TAP1;PSMB8	Body;TSS1500	cg09354037
-0.222361	0.667686	-9.66287	2.52814e-16	32.8084	NKTR	Body	cg14694085
-0.387732	0.653703	-9.58351	4.07542e-16	32.2497			cg11380570
-0.177891	0.886516	-9.56719	4.49536e-16	32.135	STAT1	Body;Body	cg25714134
-0.43006	0.789528	-9.44814	9.19567e-16	31.3017	DDX60	5'UTR	cg06650861
-0.28674	0.691164	-9.44502	9.38098e-16	31.28	C17orf62	Body;Body;Body;Body;5'UTR;5'UTR;5'UTR;5'UTR;5'UTR;5'UTR;Body;TSS200	cg15296105
-0.193701	0.878649	-9.36577	1.5222e-15	30.7281	LOC100419583	TSS1500	cg14733468
0.326602	0.227132	9.34946	1.67695e-15	30.6149	GABBR1	TSS1500;TSS1500	cg21481950
-0.283507	0.812311	-9.32051	2.01137e-15	30.414	STAT1	Body;Body	cg16380614
-0.35823	0.70816	-9.23355	3.40221e-15	29.8127	GPR132	TSS200;TSS200;TSS200;TSS200	cg22733626
-0.31724	0.68751	-9.19168	4.35548e-15	29.5242	GPR132	TSS200;TSS200;TSS200;TSS200	cg23389408
-0.182187	0.840929	-9.14204	5.87354e-15	29.183	PSMB8	Body;Body	cg24031377
-0.20182	0.744616	-9.09954	7.62926e-15	28.8916	ARPC5L	Body	cg03398785
-0.303888	0.689165	-9.08099	8.54253e-15	28.7647	GPR132	TSS200;TSS200;TSS200;TSS200	cg25352189
0.295765	0.33948	9.0805	8.56879e-15	28.7613			cg09737078
-0.289985	0.69691	-9.06156	9.61088e-15	28.6318	NTN1	Body	cg19788727
0.364256	0.413694	9.05803	9.8239e-15	28.6078	RAD51B	Body	cg20348812
-0.226091	0.728517	-9.05118	1.02338e-14	28.561			cg14363793
-0.144601	0.810443	-9.02922	1.17323e-14	28.4111	TYMP	Body;Body;Body	cg06345736
-0.178826	0.828427	-9.01678	1.26419e-14	28.3263	MELK	5'UTR;5'UTR;5'UTR;5'UTR;5'UTR;5'UTR;5'UTR;5'UTR;5'UTR;Body	cg14695488
0.20592	0.286866	9.01064	1.31713e-14	28.2845	MEX3D	Body	cg12706938
0.261092	0.357249	8.9759	1.62645e-14	28.0481	SYTL1	Body	cg00851518
-0.0976581	0.869907	-8.92827	2.18287e-14	27.7247			cg14845793
Top differentially methylated gene sites within the epithelial compartment for the epithelial cell state S04 in ER-positive tumors of the JK biobank cohort. Differentially methylated CpG sites were identified using limma and the continuous epithelial cell state S04 abundance score, adjusting for epithelial and stromal/immune proportions using EpiDISH[32]. The results were intersected with methyla…
