# Supplementary material for: Predicting immune responsiveness in ER-positive breast cancer for personalized therapy: a population-based study
Source: NPJ Precis Oncol. 2025 Jul 23;9:250. doi: 10.1038/s41698-025-01035-z (PMC12287262; doi:10.1038/s41698-025-01035-z)
Supplement: Supplementary file 11 — Supplementary DataS10 [file 41698_2025_1035_MOESM11_ESM.xlsx]

## Sheet: Sheet1
Supplementary Data S10. Enrichment analysis of differentially hypomethylated genes in ER-positive tumors for the S04 (left) and S05 (right) epithelial cell states
Description (S04)	p.adjust*	Description (S05)	p.adjust*	Type
type II interferon-mediated signaling pathway	0.00961249	cell growth	0.4105	GO
regulation of response to type II interferon	0.0139253	regulation of cell growth	0.4105	GO
regulation of type II interferon-mediated signaling pathway	0.0139253	desmosome organization	0.4105	GO
response to virus	0.0139253	positive regulation of supramolecular fiber organization	0.4105	GO
interferon-mediated signaling pathway	0.0382309	regulation of sodium ion transmembrane transporter activity	0.4105	GO
defense response to virus	0.0382309	positive regulation of cytoskeleton organization	0.4105	GO
defense response to symbiont	0.0382309	negative regulation of B cell apoptotic process	0.4105	GO
regulation of actin filament polymerization	0.0862739	regulation of sodium ion transmembrane transport	0.4105	GO
regulation of actin polymerization or depolymerization	0.118506	nucleotide-sugar biosynthetic process	0.4105	GO
response to type I interferon	0.118506	actin filament-based movement	0.4105	GO
ER-Phagosome pathway	0.0189975	SHC1 events in ERBB2 signaling	0.0978691	Reactome
Signaling by ROBO receptors	0.0189975	Acetylcholine regulates insulin secretion	0.258675	Reactome
Somitogenesis	0.0189975	VEGFA-VEGFR2 Pathway	0.265241	Reactome
Antigen processing-Cross presentation	0.0189975	Signaling by ERBB2	0.265241	Reactome
Leishmania infection	0.0189975	Signaling by VEGF	0.265241	Reactome
Parasitic Infection Pathways	0.0189975	Synthesis of substrates in N-glycan biosythesis	0.353137	Reactome
Parasite infection	0.0189975	Syndecan interactions	0.393319	Reactome
Leishmania phagocytosis	0.0189975	Biosynthesis of the N-glycan precursor (dolichol lipid-linked oligosaccharide, LLO) and transfer to a nascent protein	0.393319	Reactome
FCGR3A-mediated phagocytosis	0.0189975	Synthesis of PC	0.393319	Reactome
G beta:gamma signalling through PI3Kgamma	0.0189975	Glyoxylate metabolism and glycine degradation	0.393319	Reactome
MAPK8	66	ERBB2	14	Protein nodes
STAT1	60	ITGB4	10	Protein nodes
MAD2L1	56	PXN	10	Protein nodes
EZH2	56	CASP7	10	Protein nodes
ISG15	50	PRKCA	10	Protein nodes
STUB1	48	LDLR	8	Protein nodes
RACGAP1	46	OGDH	6	Protein nodes
MCM4	44	MPI	6	Protein nodes
BIRC5	44	DSP	6	Protein nodes
PRKDC	44	WASF2	6	Protein nodes
FOXA2 19822575 ChIP-Seq HepG2 Human	3.05095e-12	ZNF217 24962896 ChIP-Seq MCF-7 Human	4.83975e-15	TF
MITF 21258399 ChIP-Seq MELANOMA Human	9.68281e-12	WT1 25993318 ChIP-Seq PODOCYTE Human	3.69107e-08	TF
ZNF217 24962896 ChIP-Seq MCF-7 Human	6.32932e-09	TFAP2C 20629094 ChIP-Seq MCF-7 Human	1.34783e-07	TF
RUNX1 21571218 ChIP-Seq MEGAKARYOCYTES Human	1.98296e-07	RACK7 27058665 Chip-Seq MCF-7 Human	1.69092e-06	TF
HNF4A 19822575 ChIP-Seq HepG2 Human	1.98296e-07	AHR 22903824 ChIP-Seq MCF-7 Human	3.49031e-06	TF
TFAP2C 20629094 ChIP-Seq MCF-7 Human	1.98296e-07	HNF4A 19822575 ChIP-Seq HepG2 Human	5.74208e-06	TF
FLI1 21571218 ChIP-Seq MEGAKARYOCYTES Human	5.42699e-06	FOXM1 26456572 ChIP-Seq MCF-7 Human	2.52981e-05	TF
GABP 19822575 ChIP-Seq HepG2 Human	0.000124296	ARNT 22903824 ChIP-Seq MCF-7 Human	0.000200728	TF
CREB1 20920259 ChIP-Seq GC1-SPG Mouse	0.000136149	MITF 21258399 ChIP-Seq MELANOMA Human	0.000225401	TF
RACK7 27058665 Chip-Seq MCF-7 Human	0.000217665	FOXA2 19822575 ChIP-Seq HepG2 Human	0.000372833	TF
Differentially hypomethylated CpG sites were identified using limma, adjusting for epithelial and stromal/immune proportions using EpiDISH. The results were intersected with methylation sites significantly altered within epithelial compartments (FDR < 0.05) as determined by TOAST to improve epithelial specificity. Enrichment analyses of the resulting gene sets were conducted using clusterProfiler…
