# Supplementary material for: Predicting immune responsiveness in ER-positive breast cancer for personalized therapy: a population-based study
Source: NPJ Precis Oncol. 2025 Jul 23;9:250. doi: 10.1038/s41698-025-01035-z (PMC12287262; doi:10.1038/s41698-025-01035-z)
Supplement: Supplementary file 12 — Supplementary DataS11 [file 41698_2025_1035_MOESM12_ESM.xlsx]

## Sheet: Sheet1
Supplementary Data S11. Enrichment analysis of differentially hypermethylated genes in ER-positive tumors for the S04 (left) and S05 (right) epithelial cell states
Description (S04)	p.adjust*	Description (S05)	p.adjust*	Type
intracellular monoatomic anion homeostasis	0.0121389	superoxide anion generation	0.311927	GO
intracellular chloride ion homeostasis	0.0121389	negative regulation of type I interferon production	0.311927	GO
positive regulation of phosphatidylinositol 3-kinase/ protein kinase B signal transduction	0.0130326	in utero embryonic development	0.311927	GO
chloride ion homeostasis	0.0393477	response to reactive oxygen species	0.311927	GO
monoatomic anion homeostasis	0.0393477	positive regulation of reactive oxygen species metabolic process	0.311927	GO
axon guidance	0.0393477	superoxide metabolic process	0.311927	GO
neuron projection guidance	0.0393477	carbohydrate biosynthetic process	0.311927	GO
regulation of phosphatidylinositol 3-kinase/ protein kinase B signal transduction	0.050479	non-membrane-bounded organelle assembly	0.311927	GO
axonogenesis	0.0725783	reactive oxygen species metabolic process	0.311927	GO
phosphatidylinositol 3-kinase/ protein kinase B signal transduction	0.103465	ubiquitin-dependent ERAD pathway	0.311927	GO
Defective B3GALTL causes PpS	0.1106	Neurotransmitter receptors and postsynaptic signal transmission	0.226851	Reactome
O-glycosylation of TSR domain-containing proteins	0.1106	Neuronal System	0.226851	Reactome
Caspase activation via Dependence Receptors in the absence of ligand	0.1106	Transmission across Chemical Synapses	0.226851	Reactome
DSCAM interactions	0.1106	Adenylate cyclase activating pathway	0.226851	Reactome
Netrin-1 signaling	0.149146	Reactions specific to the complex N-glycan synthesis pathway	0.226851	Reactome
Other semaphorin interactions	0.222587	Reversible hydration of carbon dioxide	0.226851	Reactome
Diseases associated with O-glycosylation of proteins	0.254662	Caspase-mediated cleavage of cytoskeletal proteins	0.226851	Reactome
Neuronal System	0.254662	Ionotropic activity of kainate receptors	0.226851	Reactome
Interleukin-20 family signaling	0.254662	Activation of Ca-permeable Kainate Receptor	0.226851	Reactome
Caspase activation via extrinsic apoptotic signalling pathway	0.2662	Adenylate cyclase inhibitory pathway	0.226851	Reactome
ADCY8	16	KLHL22	2	Protein nodes
HTR5A	12	SH3PXD2B	2	Protein nodes
NTRK2	12	SIRPA	2	Protein nodes
GAP43	12	DIP2C	2	Protein nodes
GABBR1	12	ADCY5	2	Protein nodes
SEMA5A	12	FBXO2	2	Protein nodes
NTF3	10	PHACTR2	2	Protein nodes
ADCYAP1	10	ATP11A	2	Protein nodes
KCNQ1	8	WWC1	2	Protein nodes
PENK	8	ADCYAP1R1	2	Protein nodes
SUZ12 27294783 Chip-Seq ESCs Mouse	0.000214881	WT1 25993318 ChIP-Seq PODOCYTE Human	0.0162857	TF
SUZ12 20075857 ChIP-Seq MESCs Mouse	0.000402886	RNF2 18974828 ChIP-Seq MESCs Mouse	0.0162857	TF
EZH2 27294783 Chip-Seq ESCs Mouse	0.00310283	EZH2 18974828 ChIP-Seq MESCs Mouse	0.0162857	TF
IGF1R 20145208 ChIP-Seq DFB Human	0.00440272	FOXA2 19822575 ChIP-Seq HepG2 Human	0.0404396	TF
SUZ12 18555785 ChIP-Seq MESCs Mouse	0.00610619	MTF2 20144788 ChIP-Seq MESCs Mouse	0.0404396	TF
MTF2 20144788 ChIP-Seq MESCs Mouse	0.0146977	MITF 21258399 ChIP-Seq MELANOMA Human	0.0494485	TF
CTBP1 25329375 ChIP-Seq LNCAP Human	0.0146977	SUZ12 18974828 ChIP-Seq MESCs Mouse	0.0537521	TF
SUZ12 18974828 ChIP-Seq MESCs Mouse	0.016261	AR 19668381 ChIP-Seq PC3 Human	0.0537521	TF
AR 19668381 ChIP-Seq PC3 Human	0.0206239	SUZ12 20075857 ChIP-Seq MESCs Mouse	0.072831	TF
CTBP2 25329375 ChIP-Seq LNCAP Human	0.051312	ZNF217 24962896 ChIP-Seq MCF-7 Human	0.0788214	TF
Differentially hypermethylated CpG sites were identified using limma, adjusting for epithelial and stromal/immune proportions using EpiDISH. The results were intersected with methylation sites significantly altered within epithelial compartments (FDR < 0.05) as determined by TOAST to improve epithelial specificity. Enrichment analyses of the resulting gene sets were conducted using clusterProfile…
