# Supplementary material for: Predicting immune responsiveness in ER-positive breast cancer for personalized therapy: a population-based study
Source: NPJ Precis Oncol. 2025 Jul 23;9:250. doi: 10.1038/s41698-025-01035-z (PMC12287262; doi:10.1038/s41698-025-01035-z)
Supplement: Supplementary file 13 — Supplementary DataS12 [file 41698_2025_1035_MOESM13_ESM.xlsx]

## Sheet: Sheet1
Supplementary Data S12. Differentially methylated genes for the S05 epithelial cell state in ER-positive tumors of the JK biobank cohort
logFC	AveExpr	t	adj.P.Val	B	Gene Name	Location	Methylation Site
-0.731673	0.699337	-8.29231	1.2834e-09	23.055			cg17785523
-0.835832	0.567626	-8.15971	1.2834e-09	22.2284	NANS	Body	cg00511220
-0.879495	0.714287	-8.1411	1.2834e-09	22.113	PPP1R12B	5'UTR;5'UTR;Body	cg06833672
-0.917378	0.322737	-7.88347	4.08921e-09	20.5316			cg18567749
-0.680382	0.642898	-7.86585	4.10651e-09	20.4245	ST6GALNAC2	Body	cg19557713
-0.556189	0.829867	-7.65918	9.82343e-09	19.1799	FAM177B	5'UTR	cg00196377
-0.790849	0.663537	-7.22825	8.45653e-08	16.652	SLC37A1	5'UTR	cg10387537
-0.573234	0.582479	-7.18659	9.62774e-08	16.4127	CEACAM6	TSS1500	cg09142001
-0.313746	0.793063	-7.02718	1.85171e-07	15.5053	ZNF710	5'UTR	cg19738398
-0.71404	0.705168	-7.00004	2.031e-07	15.3522	ITGB4	5'UTR;5'UTR	cg11522708
-0.745098	0.498081	-6.91589	3.08352e-07	14.88	CEACAM6	TSS200	cg16549361
-0.445535	0.763217	-6.80673	4.79462e-07	14.2733	ST6GALNAC2	Body	cg08970681
-0.497936	0.600245	-6.7447	5.94882e-07	13.9314	LFNG	Body	cg01092005
-0.140798	0.856351	-6.63245	9.63235e-07	13.3184			cg17320194
-0.583338	0.779187	-6.62782	9.77421e-07	13.2933			cg02845870
-0.709536	0.379579	-6.61405	1.01964e-06	13.2186	WASF2	5'UTR;5'UTR	cg25527951
-0.633982	0.657218	-6.55093	1.2768e-06	12.8778	CAPN13	Body	cg19024858
-0.581472	0.769116	-6.53044	1.38046e-06	12.7677	CAPN9	TSS200;TSS200	cg24078695
-0.592192	0.378906	-6.49384	1.60159e-06	12.5715	CEACAM6	TSS200	cg21126943
-0.43068	0.828687	-6.48298	1.67358e-06	12.5135	SLC37A1	Body	cg12409874
-0.675411	0.443054	-6.47909	1.69598e-06	12.4927			cg14491288
-0.497182	0.854361	-6.30385	3.32913e-06	11.5661	BCKDHB	Body;Body	cg24080449
-0.571854	0.821531	-6.27076	3.79779e-06	11.3932			cg04941595
-0.490973	0.799882	-6.22202	4.65518e-06	11.1397	CAPN9	TSS1500;TSS200	cg03980366
-0.410535	0.754141	-6.1629	5.80962e-06	10.8343	SLC22A18;SLC22A18AS	Body;Body;TSS1500	cg22272492
-0.535831	0.694384	-6.13856	6.54377e-06	10.7091	LINC00673	Body	cg01068931
-0.58407	0.587527	-6.13484	6.62547e-06	10.69	MYO16	Body	cg11300777
-0.512885	0.833437	-6.13447	6.62547e-06	10.6881	LIMCH1	TSS1500;TSS1500;TSS1500	cg23653457
-0.780872	0.674727	-6.11127	7.18373e-06	10.5692			cg09287328
-0.586261	0.734711	-6.04734	9.29961e-06	10.2434	ISG20	TSS1500	cg12017722
-0.541115	0.817685	-6.00252	1.09096e-05	10.0165			cg12020733
0.704374	0.634614	5.94801	1.34196e-05	9.74218	WWC1	Body;Body;Body	cg03862488
-0.517169	0.568621	-5.90912	1.5522e-05	9.54768			cg09464466
-0.582588	0.584608	-5.89066	1.67306e-05	9.45567	TPCN1	5'UTR;5'UTR	cg09803351
-0.194897	0.867022	-5.859	1.85693e-05	9.2984	ZBTB7C	TSS1500	cg05860722
-0.623605	0.734036	-5.83975	1.98985e-05	9.2031	OGDH	Body;Body;Body	cg03275595
-0.307446	0.740863	-5.82148	2.14018e-05	9.11288			cg06728551
-0.30416	0.641642	-5.78413	2.42169e-05	8.92909	TFF3	TSS1500	cg19134305
-0.309514	0.838403	-5.76223	2.61448e-05	8.82175	LFNG;MIR4648	Body;Body;Body;TSS1500;Body	cg11807318
-0.422264	0.852954	-5.75297	2.67368e-05	8.77642	CCDC170	Body	cg03508333
-0.238764	0.881584	-5.738	2.84078e-05	8.70334	ORC6	Body;Body	cg15524751
-0.583035	0.62982	-5.67836	3.5458e-05	8.41354	CEACAM6	TSS200	cg02400565
-0.337293	0.68843	-5.63833	3.993e-05	8.22033	ALG1L2	Body	cg05764975
0.495642	0.484147	5.63576	4.03794e-05	8.20797	TRNP1	3'UTR	cg10208610
-0.443801	0.552953	-5.60983	4.41106e-05	8.08342	TMEM63A	TSS1500	cg05968822
-0.492339	0.579063	-5.60544	4.49391e-05	8.06238			cg21971799
-0.328954	0.816758	-5.58283	4.89342e-05	7.95426	PFKP	Body;Body	cg13728948
-0.641515	0.443402	-5.56463	5.25722e-05	7.86741	SPOCD1	TSS200	cg25821168
-0.530509	0.792774	-5.55737	5.38927e-05	7.83288			cg03860038
-0.636832	0.644153	-5.55645	5.40967e-05	7.8285	LSM12	TSS1500	cg12240637
Top differentially methylated gene sites within the epithelial compartment for the epithelial cell state S05 in ER-positive tumors of the JK biobank cohort. Differentially methylated CpG sites were identified using limma and the continuous epithelial cell state S04 abundance score, adjusting for epithelial and stromal/immune proportions using EpiDISH[32]. The results were intersected with methyla…
