# Supplementary material for: Predicting immune responsiveness in ER-positive breast cancer for personalized therapy: a population-based study
Source: NPJ Precis Oncol. 2025 Jul 23;9:250. doi: 10.1038/s41698-025-01035-z (PMC12287262; doi:10.1038/s41698-025-01035-z)
Supplement: Supplementary file 14 — Supplementary DataS13 [file 41698_2025_1035_MOESM14_ESM.xlsx]

## Sheet: Table S1
Supplementary Data S13. Demographics of the combined training cohort used to investigate epithelial cell states with immunomodulatory effects in ER-positive tumors
Dataset	Time to event	Event	Tumor size	Age	Endpoint	PgR	ER	Treatment	PAM50	PMID
CAL	Median: 2059, SD: 1456.15	0: 82 (69.5%) | 1: 36 (30.5%)	Median: 2.3, SD: 1.42	Median: 51, SD: 14.87	Any recurrence	NA: 118 (100%)	neg: 43 (36.4%) | pos: 75 (63.6%)	chemo + endocrine: 25 (21.2%) | chemotherapy: 36 (30.5%) | endocrine: 40 (33.9%) | untreated: 14 (11.9%) | NA: 3 (2.5%)	Basal: 27 (22.9%) | Her2: 10 (8.5%) | LumA: 34 (28.8%) | LumB: 45 (38.1%) | Normal: 2 (1.7%)	17157792
MSK	Median: 1975, SD: 844.78	0: 55 (56.1%) | 1: 26 (26.5%) | NA: 17 (17.3%)	Median: 3.2, SD: 1.74	Median: 56.5, SD: 13.43	Distant metastasis	NA: 98 (100%)	neg: 42 (42.9%) | pos: 56 (57.1%)	NA: 98 (100%)	Basal: 29 (29.6%) | Her2: 16 (16.3%) | LumA: 20 (20.4%) | LumB: 27 (27.6%) | Normal: 6 (6.1%)	16049480
NCI	Median: 2057, SD: 1097.73	0: 54 (54.5%) | 1: 45 (45.5%)	Median: 2.5, SD: 1.42	Median: 57, SD: 11.72	Any recurrence	NA: 99 (100%)	neg: 34 (34.3%) | pos: 65 (65.7%)	chemotherapy: 10 (10.1%) | endocrine: 78 (78.8%) | untreated: 11 (11.1%)	Basal: 29 (29.3%) | Her2: 18 (18.2%) | LumA: 13 (13.1%) | LumB: 31 (31.3%) | Normal: 8 (8.1%)	12917485
NKI	Median: 2414, SD: 1526.77	0: 210 (62.3%) | 1: 109 (32.3%) | NA: 18 (5.3%)	Median: 2, SD: 0.92	Median: 45, SD: 6.17	Any recurrence	NA: 337 (100%)	neg: 88 (26.1%) | pos: 249 (73.9%)	chemotherapy: 90 (26.7%) | endocrine: 40 (11.9%) | untreated: 207 (61.4%)	Basal: 62 (18.4%) | Her2: 39 (11.6%) | LumA: 121 (35.9%) | LumB: 110 (32.6%) | Normal: 5 (1.5%)	12490681
UNT	Median: 2675, SD: 1460.06	0: 76 (57.1%) | 1: 49 (36.8%) | NA: 8 (6%)	Median: 1.9, SD: 0.94	Median: 53, SD: 10.03	Any recurrence	NA: 133 (100%)	neg: 40 (30.1%) | pos: 86 (64.7%) | NA: 7 (5.3%)	untreated: 133 (100%)	Basal: 18 (13.5%) | Her2: 12 (9%) | LumA: 60 (45.1%) | LumB: 37 (27.8%) | Normal: 6 (4.5%)	16478745
PNC	Median: 2230, SD: 1253.13	0: 51 (56%) | 1: 36 (39.6%) | NA: 4 (4.4%)	Median: 2.5, SD: 1.58	Median: 53.98, SD: 11.49	Any recurrence	NA: 91 (100%)	neg: 43 (47.3%) | pos: 44 (48.4%) | NA: 4 (4.4%)	NA: 91 (100%)	Basal: 23 (25.3%) | Her2: 17 (18.7%) | LumA: 20 (22%) | LumB: 30 (33%) | Normal: 1 (1.1%)	21910250
STK	Median: 2467, SD: 801.02	0: 113 (71.1%) | 1: 46 (28.9%)	Median: NA, SD: NA	Median: 56, SD: 13.55	Any recurrence	NA: 159 (100%)	neg: 29 (18.2%) | pos: 130 (81.8%)	chemotherapy: 89 (56%) | endocrine: 48 (30.2%) | untreated: 22 (13.8%)	Basal: 18 (11.3%) | Her2: 23 (14.5%) | LumA: 56 (35.2%) | LumB: 50 (31.4%) | Normal: 12 (7.5%)	16280042
STNO2	Median: 700, SD: 769.25	0: 58 (49.2%) | 1: 60 (50.8%)	Median: 3, SD: 0.78	Median: 58, SD: 14.83	Any recurrence	NA: 118 (100%)	neg: 31 (26.3%) | pos: 82 (69.5%) | NA: 5 (4.2%)	chemotherapy: 23 (19.5%) | endocrine: 73 (61.9%) | untreated: 22 (18.6%)	Basal: 31 (26.3%) | Her2: 23 (19.5%) | LumA: 28 (23.7%) | LumB: 30 (25.4%) | Normal: 6 (5.1%)	12829800
TCGA	Median: 812, SD: 1159.17	0: 907 (90.8%) | 1: 92 (9.2%)	Median: NA, SD: NA	Median: 58, SD: 13.09	Overall survival	NA: 999 (100%)	neg: 219 (21.9%) | pos: 734 (73.5%) | NA: 46 (4.6%)	NA: 999 (100%)	Basal: 175 (17.5%) | Her2: 101 (10.1%) | LumA: 379 (37.9%) | LumB: 312 (31.2%) | Normal: 32 (3.2%)	23000897
TRANSBIG	Median: 3534.5, SD: 2027.59	0: 112 (56.6%) | 1: 86 (43.4%)	Median: 2, SD: 0.8	Median: 46, SD: 7.22	Any recurrence	NA: 198 (100%)	neg: 64 (32.3%) | pos: 134 (67.7%)	untreated: 198 (100%)	Basal: 44 (22.2%) | Her2: 25 (12.6%) | LumA: 82 (41.4%) | LumB: 44 (22.2%) | Normal: 3 (1.5%)	17545524
DFHCC	Median: 1920, SD: 643.73	0: 101 (87.8%) | 1: 14 (12.2%)	Median: 2.1, SD: 1.21	Median: 53, SD: 11.78	Distant metastasis	NA: 115 (100%)	neg: 45 (39.1%) | pos: 70 (60.9%)	chemo + endocrine: 42 (36.5%) | chemotherapy: 38 (33%) | endocrine: 22 (19.1%) | untreated: 7 (6.1%) | NA: 6 (5.2%)	Basal: 28 (24.3%) | Her2: 18 (15.7%) | LumA: 39 (33.9%) | LumB: 30 (26.1%)	20098429
UPP	Median: 3711, SD: 1376.13	0: 181 (72.1%) | 1: 55 (21.9%) | NA: 15 (6%)	Median: 2, SD: 1.25	Median: 64, SD: 13.87	Any recurrence	NA: 251 (100%)	neg: 34 (13.5%) | pos: 213 (84.9%) | NA: 4 (1.6%)	endocrine: 80 (31.9%) | untreated: 142 (56.6%) | NA: 29 (11.6%)	Basal: 27 (10.8%) | Her2: 36 (14.3%) | LumA: 112 (44.6%) | LumB: 63 (25.1%) | Normal: 13 (5.2%)	16141321
VDX	Median: 2616, SD: 1257.94	0: 226 (65.7%) | 1: 118 (34.3%)	Median: 1, SD: 0.59	Median: 52, SD: 12.32	Distant metastasis	NA: 344 (100%)	neg: 135 (39.2%) | pos: 209 (60.8%)	untreated: 344 (100%)	Basal: 96 (27.9%) | Her2: 41 (11.9%) | LumA: 95 (27.6%) | LumB: 98 (28.5%) | Normal: 14 (4.1%)	15721472
Servant	Median: 3652.5, SD: 1209.06	0: 224 (65.3%) | 1: 119 (34.7%)	Median: NA, SD: NA	Median: 44, SD: 5.02	Local recurrence	0: 138 (40.2%) | 1: 205 (59.8%)	neg: 75 (22%), pos: 268 (78%), NA: 0 (0%)	chemo.plus.hormono: 23 (6.7%) | chemotherapy: 110 (32.1%) | hormonotherapy: 8 (2.3%) | untreated: 201 (58.6%) | NA: 1 (0.3%)	Basal: 58 (16.9%) | Her2: 21 (6.1%) | LumA: 138 (40.2%) | LumB: 119 (34.7%) | Normal: 7 (2%)	22271875
DUKE	Median: 1063, SD: 918.88	0: 123 (73.7%) | 1: 43 (25.7%) | NA: 1 (0.6%)	Median: 2.3, SD: 1.55	Median: NA, SD: NA	Overall survival	NA: 167 (100%)	neg: 56 (33.5%) | pos: 111 (66.5%)	NA: 167 (100%)	Basal: 24 (14.4%) | Her2: 37 (22.2%) | LumA: 43 (25.7%) | LumB: 48 (28.7%) | Normal: 15 (9%)	16273092
EMC2	Median: 640, SD: 668.09	0: 19 (9.3%) | 1: 185 (90.7%)	Median: NA, SD: NA	Median: NA, SD: NA	Distant metastasis	NA: 204 (100%)	NA: 204 (100%)	chemotherapy: 156 (76.5%) | untreated: 48 (23.5%)	Basal: 55 (27%) | Her2: 34 (16.7%) | LumA: 66 (32.4%) | LumB: 44 (21.6%) | Normal: 5 (2.5%)	19421193
GSE58644	Median: 1444.475, SD: 1198.17	0: 241 (76.5%) | 1: 67 (21.3%) | NA: 7 (2.2%)	Median: 2.1, SD: 1.34	Median: 58, SD: 13.25	Distant metastasis	NA: 315 (100%)	neg: 70 (22.2%) | pos: 244 (77.5%) | NA: 1 (0.3%)	chemo + endocrine: 86 (27.3%) | chemotherapy: 29 (9.2%) | endocrine: 65 (20.6%) | untreated: 10 (3.2%) | NA: 125 (39.7%)	Basal: 48 (15.2%) | Her2: 37 (11.7%) | LumA: 111 (35.2%) | LumB: 118 (37.5%) | Normal: 1 (0.3%)	25284793
GSE25066	Median: 999.9095985, SD: 594.73	0: 397 (78.1%) | 1: 111 (21.9%)	Median: NA, SD: NA	Median: 49, SD: 10.46	Distant metastasis	NA: 508 (100%)	neg: 205 (40.4%) | pos: 297 (58.5%) | NA: 6 (1.2%)	NA: 508 (100%)	Basal: 170 (33.5%) | Her2: 61 (12%) | LumA: 124 (24.4%) | LumB: 136 (26.8%) | Normal: 17 (3.3%)	21558518
UNC	Median: 750, SD: 732.11	0: 168 (55.4%) | 1: 71 (23.4%) | NA: 64 (21.1%)	Median: 3, SD: 1.64	Median: 55, SD: 15.01	Any recurrence	NA: 303 (100%)	neg: 99 (32.7%) | pos: 152 (50.2%) | NA: 52 (17.2%)	NA: 303 (100%)	Basal: 86 (28.4%) | Her2: 50 (16.5%) | LumA: 59 (19.5%) | LumB: 54 (17.8%) | Normal: 54 (17.8%)	20813035
MAINZ	Median: 2715, SD: 1519.94	0: 154 (77%) | 1: 46 (23%)	Median: 2, SD: 0.99	Median: 60, SD: 12.36	Distant metastasis	NA: 200 (100%)	neg: 38 (19%) | pos: 162 (81%)	untreated: 200 (100%)	Basal: 24 (12%) | Her2: 18 (9%) | LumA: 85 (42.5%) | LumB: 61 (30.5%) | Normal: 12 (6%)	18593943
METABRIC	Median: 2624, SD: 1798.81	0: 1067 (51.1%) | 1: 887 (42.4%) | NA: 136 (6.5%)	Median: 2.3, SD: 1.55	Median: 61.77, SD: 13	Overall survival	NA: 2090 (100%)	neg: 436 (20.9%) | pos: 1494 (71.5%) | NA: 160 (7.7%)	chemo + endocrine: 191 (9.1%) | chemotherapy: 223 (10.7%) | endocrine: 1023 (48.9%) | untreated: 653 (31.2%)	Basal: 275 (13.2%) | Her2: 249 (11.9%) | LumA: 501 (24%) | LumB: 921 (44.1%) | Normal: 144 (6.9%)	22522925
Demographics of training cohort used to investigate epithelial cell states with affecting immune responsiveness in ER-positive tumors. Only ER-positive tumors were used for analysis. The endpoints used was based on availability in the following order: any recurrence, distant metastasis, local recurrence and overall survival within 10 years of follow-up.
