# Supplementary material for: Predicting immune responsiveness in ER-positive breast cancer for personalized therapy: a population-based study
Source: NPJ Precis Oncol. 2025 Jul 23;9:250. doi: 10.1038/s41698-025-01035-z (PMC12287262; doi:10.1038/s41698-025-01035-z)
Supplement: Supplementary file 15 — Supplementary DataS14 [file 41698_2025_1035_MOESM15_ESM.xlsx]

## Sheet: Table S4
Supplementary Data S14. Propensity score model used to balance irradiated vs unirradiated patients for flexible parametric models
	Estimate	Std. Error	z value	P value
(Intercept)	5.26156162172906	0.745705	7.05582	< 0.01
age	-0.0851971026246553	0.0105517	-8.07423	<0.01
Radical surgery yes vs no	0.76788503590502	0.44117	1.74056	0.08176
Propensity score model for likelihood of receiving radiotherapy. The model was fitted using a logistic regression model with radiotherapy as the dependent variable. Backward stepwise selection was applied to retain only those covariates significantly associated with radiotherapy receipt, thereby reducing model complexity while preserving predictive performance.
